# Supplementary material for: Validation of the Cancer BioChip System as a 3D siRNA Screening Tool for Breast Cancer Targets
Source: PLoS One. 2012 Sep 26;7(9):e46086. doi: 10.1371/journal.pone.0046086 (PMC3458802; doi:10.1371/journal.pone.0046086)
Supplement: Table S1 — siRNA sequences and accession numbers used in this study. (XLSX) [file pone.0046086.s002.xlsx]

## Sheet: Sheet1
Table S1
Gene Symbol	Gene Accession Number	Sequence
ACTB	NM_001101	GCAUGGGUCAGAAGGAUUC
		GUUUUAUUUUGAAUGAUGA
		CUUUCGUGUAAAUUAUGUA
		GAUUGCACAUUGUUGUUUU
AURKA	NM_198437	CCCUCAAUCUAGAACGCUA
		UUCUUAGACUGUAUGGUUA
		CUGGAGAGCUUAAAAUUGC
		GUCGGAUGCAUGAUGAGAA
BAG1	NM_004323	CGUUGAAGUCCCAGGAAUU
		GGGUCAUGUUAAUUGGGAA
		CUGCAAACUUGAUAGGAGA
		GCUGCAGUCUACAAACUUU
BCL2	NM_000657	UGAAGUACAUCCAUUAUAA
		UUGUGGCCUUCUUUGAGUU
		GGGAGAUAGUGAUGAAGUA
		CCCUGUGGAUGACUGAGUA
BIRC5	NM_001012270	GUCUGGACCUCAUGUUGUU
		GGCGUAAGAUGAUGGAUUU
		GUGUCAGUCUGUAAAUGGA
		CCUCUAAACUGGGAGAAUA
BRAF	NM_004333	UGAUCAAACUUAUAGAUAU
		GCAUAAUCCACCAUCAAUA
		CCAUCAGUUUGAACAGUUG
		UCAUCAGAAUGCAAGAUAA
CCNB1	NM_031966	CAAUUGAUGUAUAUGUUUA
		GUGCCAUCUGUACAUAUUA
		CUAAGAGCUUUAAACUUUG
		GCCUGAGCCUAUUUUGGUU
CD68	NM_001040059	CGGUGGAGUACAAUGUGUC
		GGCUCAAAGACAAUGUUAU
		CCCAGAUUCAGAUUCGAGU
		CGAGCAUCAUUCUUUCACC
CSK	NM_004383	GCCUUAUCCAAGAAUUCCC
		CUCGCCUUCUUAGAGUUUU
		GACUGAACCUGGAAGAUCA
		CUUGUGAGAUGGAAUCGUA
CTSL2	NM_001333	GGAGCAAAUUCGAAUAACA
		CCGUGAGCCUCUGUUUCUU
		GAUCCAAGUUGAGAUUUUA
		CUACUUUAAUUAUUGUUAU
DMAP1	NM_001034024	GCUUUGACCUGCGUUUUGU
		CUGUUAUGUAAAUAGAGCU
		GCUUUAUCUCCACGAUGAU
		GCCCAAUUCGAGAAAGCGA
DNMT1	NM_001379	GCCUCAUCGAGAAGAAUAU
		CCGUCAAGACUGAUGGGAA
		GUGUGAAGGAGAAAUUGAA
		CCAUCACAUCUCAUUUUGC
ERBB2	NM_004448	CCGAUGUAUUUGAUGGUGA
		CCAAUAUCCAGGAGUUUGC
		CCCUCAUCCACCAUAACAC
		GGAGAGAGUUCUGAGGAUU
ESR1	NM_000125	CCGUAAUGAUUCUAUAAUG
		GCCUGGUGAUUAUUCAUUU
		GGAAGGUUUUACAUUAUUC
		UAUUCAUGUUAAGAUACUA
ESR2	NM_001437	GUGUGAAGCAAGAUCGCUA
		CCAUCUAGCCUUAAUUCUC
		GCAACUACUUCAAGGUUUC
		CCUUUCUCCUUUAGUGGUC
FNTB	NM_002028	GCAUUGUGCAUCAUUGGCA
		CUAUCAUGUACCGUGAAAA
		GGAAUAAAAUCAAGUGCUA
		UUGAAAUAAUAAAAGAAUA
GAPDH	NM_002046	GUGUGAACCAUGAGAAGUA
		UUUACAUGUUCCAAUAUGA
		CUGCCAAAUAUGAUGACAU
		CUGGUAUGACAACGAAUUU
GRB7	NM_001030002	GUGGCAGAUGUGAACGAGU
		UCGCCAAGUACGAACUGUU
		UUUUAUACUAGUGACAAUA
		GCAGGAAACUUCGAGAGGA
GSTM1	NM_146421	CCACUAUCCUUCGUGAACA
		CUGCUACAAUCCAGAAUUU
		GGAGCAGCAUUGACUGGUU
		CCUACCUGAUGGAAGUAAA
GUSB	NM_000181	CCUCCAGCUUCAAUGACAU
		GUUUUGUGGUCAUCUAUUC
		CUUUCUAUUUCCACGGUGU
		UUUGGAAUUUUGCCGAUUU
HDAC1	NM_004964	CGGUCAUGUCCAAAGUAAU
		UCUUUGUAAUAAAAUGGUA
		UUUAUAUUUUCUAUUUCUC
		UUUUCAGGCUCCUAAAGUA
HSPCA	NM_005348	GCUGUAUCUUGAUGUUUAG
		CUGUGAUCACCAAACAUAA
		GUGUCAAACCGAUUGGUGA
		CUUGGAGGAACGAAGAAUA
IGF1R	NM_000875	UGAUUAUGCUGUACGUCUU
		GGAUGGUCUAUGAAGGAGU
		GUAUUAUAUGUAGGAGUUU
		GCAUCUGGCUUGAUUGGUC
MAPK1	NM_138957	CCAUGAUCACACAGGGUUC
		CGAGUAGCUAUCAAGAAAA
		GAAAGAUGUAUAUAUAGUA
		UCAGAGGGUUAAAAUAUAU
MKI67	NM_002417	GCACAAAGCUUGGUUAUAA
		CCGUUAUGGAGAAUUGAAG
		CCUUGUACCAUAAUAAUAG
		GCAGGAGGCAAUAUUACAU
MMP11	NM_005940	GGGAUGUCCACUUCGACUA
		CCUAAAGGUAUGGAGCGAU
		GUGCUGACAUCAUGAUCGA
		CCUACAGGAUCCUUCGGUU
MYBL2	NM_002466	GGUGUGACCUGAGUAAAUU
		CUGUCAGGUAUCAAAGAAG
		UCAUCGAGCUGGUUAAGAA
		UCAUCUUGUCCUGAGGUGU
PGR	NM_000926	UCAUUACCUCAGAAGAUUU
		UUGUGAGGUUCUAAUUAUU
		UCAUAGUGUGUAAAUUUAA
		CCCUUUGUGUCAAUUAUAU
PIK3CA	NM_006218	UCUUGAUCUUCGAAUGUUA
		CCGUGAGGCUACAUUAAUA
		GUGUGAAUUUGAUAUGGUU
		GCAUUGAACUGAAAAGAUA
RPLP0	NM_001002	UCAACGGGUACAAACGAGU
		CCCACUUGCUGAAAAGGUC
		CGAGGAUAUGGGAUUUGGU
		CUGUGGAGACGGAUUACAC
SCUBE2	NM_020974	GGCCUGAGCUGCAUGAAUA
		CUGUUGAGUUUGAGCUUGA
		CGGAUGUCUUGGAUAGAUC
		GAAAGGAUUUAAAUUAUUA
TFRC	NM_003234	GUGGCAUGUUCAUCGUAUA
		GCUUUCACUUAUAUUAAUC
		GAAUGGAUCUAUAGUGAUU
		CUAGCUACUUGGACUAUUC
TNFRSF10A	NM_003844	CUCUUAGGUGUUAGGAGUU
		GUUGUGACUUUGGUUGUUC
		CCUUCAAGUUUGUCGUCGU
		CUGUGCUGAUUGUCUGUUG
TNFRSF10B	NM_147187	GCCGUAGUCUUGAUUGUGG
		GGCUGACGCAUUAAGGUUU
		GUUUGGGAUGUCAUUGUUU
		UCAUGUAUCUAGAAGGUAA
